# Supplementary material for: Specific Learning Disabilities and Emotional-Behavioral Difficulties: Phenotypes and Role of the Cognitive Profile
Source: J Clin Med. 2023 Feb 27;12(5):1882. doi: 10.3390/jcm12051882 (PMC10003319; doi:10.3390/jcm12051882)
Supplement: Supplementary file 1 [file jcm-12-01882-s001.zip]

Archive with 1 entries (1 files):
- jcm-2208713-supplementary.pdf
